# Supplementary material for: Early detection of dementia with default-mode network effective connectivity
Source: Nat Ment Health. Author manuscript; Available in PMC 2026 Feb 18. (PMC7618740; doi:10.1038/s44220-024-00259-5)
Supplement: Supplementary Material [file EMS212461-supplement-Supplementary_Material.zip]

Archive with 2 entries (2 files):
- 44220_2024_259_MOESM1_ESM.pdf
- 44220_2024_259_MOESM2_ESM.pdf
